# Supplementary material for: Phylogenomic and morphological relationships among the botryllid ascidians (Subphylum Tunicata, Class Ascidiacea, Family Styelidae)
Source: Sci Rep. 2021 Apr 16;11:8351. doi: 10.1038/s41598-021-87255-2 (PMC8052435; doi:10.1038/s41598-021-87255-2)
Supplement: Supplementary file 2 — Supplementary Table S1. [file 41598_2021_87255_MOESM2_ESM.xlsx]

## Sheet: Sheet1
Supplementary Table S1: Morphological data matrix used in this study.
Species	Genus	Appearance of the colony	Position of the gonads	Location of the testes	Appearance of the testes	Average Number of Lobes	Number of rows of stigmata Left Side	Number of rows of stigmata Right Side	Second stigmatal row	Left Side Stigmata bn DL and 1st longitudinal vessel	Left Side Stigmata bn 1st and 2nd longitudinal vessel	Left Side Stigmata bn 2nd and 3rd longitudinal vessel	Left Side Stigmata bn 3rd longitudinal vessel and endostyle	Right Side Stigmata bn DL and 1st longitudinal vessel	Right Side Stigmata bn 1st and 2nd longitudinal vessel	Right Side Stigmata bn 2nd and 3rd longitudinal vessel	Right Side Stigmata bn 3rd longitudinal vessel and endostyle	Shape of intestine	Anterior edge of intestinal loop extends to which stigmatal row	Anus opens at the level of which stigmatal row	Intestinal loop vs. anus	Number of Stomach Folds	Longitudinal groove in stomach folds	Shape of stomach	Ovoid Swellings on Stomach folds	Shape of pyloric caecum	Size of pyloric caecum	Tip of pyloric caecum	Number of oral tentacles	Size orders of oral tentacles	Zooid length (in mm)	Tunic Thickness (in mm)
anceps	Botrylloides	leachii (ladder-like)	Ovary anterior to testis	Left side anterior to right side	NA	10	9	9	Incomplete	4	3	3	4	4	3	3	5	Curved	8	7	1	10	No	Cylindrical	NA	Bent	Large	Slightly swollen	8	3	1.75	NA
aureus	Botrylloides	leachii (ladder-like)	NA	NA	Rosette	12	12.5	12.5	NA	NA	NA	NA	NA	NA	NA	NA	NA	NA	NA	NA	NA	8	NA	Cylindrical	NA	Bent	Small	Swollen	8	3	3	1.65
chevalense	Botrylloides	leachii (ladder-like)	Ovary anterior to testis	Left side anterior to right side	Rosette	NA	10	10	Incomplete	3	3	3	5	3	3	3	5	Curved	9	4	5	9	NA	Cylindrical	NA	NA	Small	NA	8	2	1.5	2.5
conchyliatus	Botrylloides	leachii	NA	Left side anterior to right side	Rosette	8	14	16	Complete	5	3	3	4	5	3	3	4	Angular	14.5	12	2.5	9	NA	Cylindrical	NA	Bent	Large	Swollen	8	2	2.5	5
crystallinus	Botrylloides	leachii	Ovary posterior to testis	NA	NA	NA	12	12	Incomplete	6	4	4	4	6	4	4	4	Angular	10	8	2	9	NA	Cylindrical	NA	Slightly bent	Medium	Moderately swollen	NA	NA	3	NA
diegensis	Botrylloides	leachii (ladder-like)	Ovary posterior to testis	Left side anterior to right side	Rosette	12	11	11	Complete	5	2.5	2.5	2.5	5	2.5	2.5	2.5	Curved	12	7.5	4.5	9.5	NA	Conical	NA	Slightly bent	Very small	Not swollen	8	3	2.25	5
fuscus	Botrylloides	leachii (ladder-like)	Ovary posterior to testis	Left side anterior to right side	Rosette	NA	9	9	Incomplete	5	3	2.5	2.5	5	3	2.5	2.5	Curved	8.5	7.5	1	8	NA	Conical	Yes	Bent	Small	Swollen	8	2	2.4	2.75
giganteus	Botrylloides	leachii (ladder-like)	Ovary posterior to testis	NA	Rosette	10	19	19	Complete	5	2	2	4	6	2	2	5	Curved	NA	14	NA	11.5	No	Conical	Yes	Not bent	Small	Slightly swollen	8	3	4	15
israeliense	Botrylloides	leachii (ladder-like)	NA	NA	NA	NA	8	8	Complete	4	3	3	4	4	3	3	4	NA	6	6	0	8	No	Cylindrical	NA	Bent	Medium	Moderately swollen	8	2	NA	1.5
leachii	Botrylloides	leachii (ladder-like)	Ovary posterior to testis	Left side anterior to right side	Hemispheric	NA	10.5	10.5	NA	NA	NA	NA	NA	NA	NA	NA	NA	Angular	NA	NA	NA	9	No	Cylindrical	Yes	Not bent	Small	Not swollen	8	3	2	NA
lenis	Botrylloides	leachii (ladder-like)	Ovary posterior to testis	Left side anterior to right side	Rosette	NA	8	9	Incomplete	3.5	2	2	3	3.5	2	2	3	Angular	7	7	0	8	NA	Cylindrical	Yes	Bent	Small	Swollen	8	2	2.15	1.85
lentus	Botrylloides	leachii (ladder-like)	Ovary posterior to testis	Left side anterior to right side	Rosette	12	18	18	Incomplete	4	3	3	4	4	3	3	4	Angular	15	13	2	9	No	Conical	Yes	NA	Small	Swollen	8	3	3.3	3.25
magnicoecus	Botrylloides	leachii (ladder-like)	NA	NA	NA	NA	8	8	Complete	4.5	1.5	1.5	3.5	4.5	1.5	1.5	3.5	Angular	NA	NA	NA	9	No	Cylindrical	NA	Bent	Large	Not swollen	10	NA	1.4	3
niger Bocas	Botrylloides	leachii (ladder-like)	NA	Left side anterior to right side	Rosette	3.5122	10.2222	10.3333	Incomplete	4.40909	2.68421	2.69231	3.66667	4.71429	2.66667	2.45	3.52941	Angular	9.36	7.57407	1.72917	8.38095	No	Conical	Yes	Slightly Bent	Small	Moderately swollen	8	3	1.30385	2.25
perspicuus	Botrylloides	leachii (ladder-like)	NA	NA	NA	NA	16	16	NA	NA	3	3	NA	NA	3	3	NA	NA	NA	NA	NA	10	No	Conical	NA	NA	NA	NA	8	2	2	2.5
praelongus	Botrylloides	leachii (ladder-like)	Ovary posterior to testis	Left side anterior to right side	Rosette	NA	10.5	10.5	Incomplete	4.5	2.5	2.5	4	4.5	2.5	2.5	4	Curved	9.5	9	0.5	8.5	No	Conical	NA	Bent	Small	Swollen	NA	NA	2.25	2.25
saccus	Botrylloides	schlosseri (circular)	NA	NA	NA	NA	6	6	Complete	3.5	3.5	3.5	3.5	3.5	3.5	3.5	3.5	Curved	5	6	-1	NA	No	Conical	No	Bent	Large	Swollen	NA	NA	1.5	NA
simodensis	Botrylloides	leachii (ladder-like)	Ovary posterior to testis	Left side anterior to right side	Rosette	NA	11	11	Incomplete	5	2.3	2.3	3.5	5	2.3	2.3	3.5	Curved	9.5	9	0.5	9	Yes	Conical	NA	Bent	Small	Swollen	8	3	2.25	2.5
superbus	Botrylloides	schlosseri (circular)	NA	NA	NA	NA	14	14	NA	NA	NA	NA	NA	NA	NA	NA	NA	NA	NA	NA	NA	NA	NA	NA	NA	NA	NA	NA	8	2	2.9	NA
tyreus	Botrylloides	leachii (ladder-like)	NA	Left and Right side directly across from each other	Rosette	NA	19	18	Complete	NA	4	4	NA	NA	4	4	NA	Angular	14.5	12.5	2	11	No	Cylindrical	NA	Bent	Large	Slightly swollen	8	3	2	2
violaceus	Botrylloides	leachii (ladder-like)	Ovary posterior to testis	Left side anterior to right side	Rosette	NA	10.5	10.5	Incomplete	4	3.5	2	4.5	4	3.5	2	4.5	Curved	9	7.5	1.5	9	Yes	Conical	NA	NA	Very small	Swollen	8	3	2.75	2.5
Bocas	Botrylloides	leachii (ladder-like)	NA	Left side anterior to right side	Rosette	5.21685	10.86	10.6929	Incomplete	5.24524	2.86214	2.58667	3.71111	5.15968	3.03854	2.92222	4.10938	Angular	9.29987	7.75636	1.61905	8.917	No	Conical	Yes	Not bent	Small	Moderately swollen	8	3	1.81894	2
Rabbit Key	Botrylloides	leachii (ladder-like)	NA	Left side anterior to right side	Rosette	8.5	14	14	Incomplete	4.6	2.6	2.05263	4	4.375	2.5	2.33333	3.85714	Angular	9.5	8	2	8.2	No	Conical	Yes	Slightly Bent	Small	Slightly swollen	NA	NA	1.5	1.5
Philippines	Botrylloides	leachii (ladder-like)	NA	Left side anterior to right side	Rosette	12.9545	14.6815	14.9074	Incomplete	5.41528	2.70134	2.5838	3.89375	5.58929	2.64762	2.58176	4.21809	Angular	13.1782	11.938	1.38632	9.6325	No	Conical	Yes	Slightly bent	Small	Moderately swollen	8	3	2.06505	4.458
arenaceus	Botryllus	schlosseri (circular)	Ovary anterior to testis	Left side anterior to right side	Mass	NA	14	14	Complete	NA	NA	NA	NA	NA	NA	NA	NA	Curved	14	10.5	3.5	8.5	No	Conical	NA	Bent	Large	Swollen	NA	NA	2.5	NA
aster	Botryllus	schlosseri (circular)	Ovary anterior to testis	Left and Right side directly across from each other	Mass	NA	16	16	Complete	NA	NA	NA	NA	NA	NA	NA	NA	Curved	16	12	4	12	No	Cylindrical	NA	Bent	Large	Swollen	8	3	2.5	6
closionis	Botryllus	schlosseri (circular)	NA	Left side anterior to right side	NA	NA	9	9	Incomplete on left side, Complete on right side	NA	2.5	2.5	NA	NA	2.5	2.5	NA	Angular	8	7	1	10	No	Conical	Yes	Bent	Large	Slightly swollen	NA	NA	1.75	NA
compositus	Botryllus	schlosseri (circular)	NA	NA	NA	NA	10.5	9.5	Complete	4.5	3	2.5	3	4.5	3	2.5	3	NA	NA	5.5	NA	10.5	No	Conical	NA	NA	Small	NA	8	3	2	14.5
delicatus	Botryllus	leachii (ladder-like)	Ovary anterior to testis	Left side anterior to right side	Rosette	6.5	9.5	9.5	Incomplete	4	2.5	3	3	4	2.5	3	3	Curved	8.5	8.5	0	8.5	No	Cylindrical	NA	Bent	Large	Swollen	8	2	2.75	3.25
eilatensis	Botryllus	leachii (ladder-like)	Ovary dorsal to testis	Left and Right side directly across from each other	Mass	NA	16.5	16.5	Incomplete	NA	NA	NA	NA	NA	NA	NA	NA	Curved	15.5	14	1.5	9	No	Cylindrical	Yes	NA	Very small	NA	12	1	3	5
elegans	Botryllus	no systems	Ovary dorsal to testis	NA	Rosette	7.5	8	8	NA	NA	NA	NA	NA	NA	NA	NA	NA	NA	NA	NA	NA	NA	No	Cylindrical	NA	Slightly bent	Medium	Swollen	8	1	NA	NA
firmus	Botryllus	leachii (ladder-like)	NA	Left side anterior to right side	NA	NA	17	17	Complete	NA	2.5	2.5	NA	NA	2.5	2.5	NA	Angular	16	15	1	12	No	Cylindrical	NA	NA	Very small	NA	12	3	4	7
flavus	Botryllus	schlosseri (circular)	NA	NA	NA	NA	16	15	Incomplete	6	6	9	12	7	6	6	10	Curved	13	9	4	9	No	Cylindrical	NA	Bent	Medium	Swollen	8	2	3	7.5
gaiae	Botryllus	schlosseri	Ovary anterior to testis	Left side anterior to right side	Rosette	6	8	9	Incomplete	5	5	5	5	5	5	5	5	Curved	7	6.5	0.5	9	No	Cylindrical	No	Bent	Medium	Swollen	8	2	2	NA
gregalis	Botryllus	schlosseri (circular)	Ovary dorsal to testis	Left side anterior to right side	NA	NA	12.5	13.5	Incomplete	4	3	4	4	4	3	4	4	Angular	10.5	9	1.5	9	No	Conical	Yes	Slightly bent	Small	Swollen	10	NA	2.25	2.5
horridus	Botryllus	schlosseri (circular)	Ovary anterior to testis	Left side anterior to right side	Rosette	8	9.5	10	Complete	4.5	2.5	2.5	4.5	4.5	2.5	2.5	4.5	Curved	8.5	6	2.5	9	No	Cylindrical	NA	Bent	Large	Swollen	12	3	2.75	3
japonicus	Botryllus	no systems	NA	NA	NA	NA	7	7	Complete	5.5	3	3	4	5.5	3	3	4	Curved	6.5	5	1.5	10	No	Conical	No	NA	Small	Slightly swollen	8	2	2	20
magnus	Botryllus	schlosseri (circular)	NA	NA	NA	NA	13	13	Complete	10	5	6.5	9.5	10	5	6.5	9.5	NA	NA	NA	NA	9	NA	Cylindrical	NA	Not bent	Medium	NA	16	3	3.5	3.5
meandricus	Botryllus	leachii (ladder-like)	Ovary anterior to testis	Left and Right side directly across from each other	NA	10	9.5	9.5	Incomplete	NA	NA	NA	NA	NA	NA	NA	NA	Curved	8.5	5.5	3	12	No	Conical	NA	Not bent	Small	Swollen	16	2	NA	NA
mortenseni	Botryllus	schlosseri (circular)	Ovary anterior to testis	Left side anterior to right side	NA	6.5	17	17	Complete	NA	3	3	NA	NA	3	3	NA	Angular	NA	8	NA	13	No	Cylindrical	NA	Bent	Medium	Slightly swollen	NA	NA	4.5	5.5
ovalis	Botryllus	schlosseri (circular)	Ovary dorsal to testis	Left and Right side directly across from each other	Rosette	6	8.5	8.5	Incomplete	NA	2	2	NA	NA	2	2	NA	NA	NA	7.5	NA	8.5	No	Cylindrical	NA	Not bent	Small	Not swollen	8	2	NA	NA
planus	Botryllus	leachii (ladder-like)	Ovary anterior to testis	Left and Right side directly across from each other	Rosette	15	12	12	Complete	5	NA	NA	NA	5	NA	NA	NA	Curved	13	9	4	10	No	Conical	NA	Bent	Large	Slightly swollen	8	NA	1.5	1.6
primigenus	Botryllus	schlosseri (circular)	Ovary anterior to testis	NA	Hemispheric	NA	4	4	Complete	3	4	4	5	3	4	4	5	Curved	3	4	-1	9.5	No	Cylindrical	NA	Bent	Large	Swollen	10	2	1	1.1
promiscuus	Botryllus	leachii (ladder-like)	Ovary anterior to testis	Left side anterior to right side	Rosette	6.5	12.5	12.5	Incomplete	6	2.5	2.5	4	6	2.5	2.5	4	Curved	11.5	9.5	2	8.5	No	Cylindrical	NA	Bent	Large	Slightly swollen	8	2	1.75	1.75
pumilus	Botryllus	NA	Ovary anterior to testis	Left and Right side directly across from each other	NA	NA	12.5	12.5	NA	NA	NA	NA	NA	NA	NA	NA	NA	NA	NA	NA	NA	9	Yes	Cylindrical	NA	Bent	Large	Swollen	NA	2	2	NA
puniceus	Botryllus	leachii (ladder-like)	Ovary anterior to testis	Left side anterior to right side	Rosette	NA	9.5	9.5	Incomplete	5.5	3	3	5.5	5.5	3	3	5.5	Angular	7.5	7.5	0	9.5	No	Cylindrical	NA	Bent	Large	Slightly swollen	8	2	3.4	1.5
renierii	Botryllus	schlosseri (circular)	Ovary dorsal to testis	Left side anterior to right side	Rosette	10	15	15	Incomplete	9	6.5	7	8	9	6.5	7	8	Angular	NA	NA	NA	9	Yes	Cylindrical	No	Bent	Medium	Not swollen	7	1	5	10
rosaceus	Botryllus	NA	NA	NA	NA	NA	11	11	Complete	NA	NA	NA	NA	NA	NA	NA	NA	Curved	10.5	6.5	4	7.5	No	Cylindrical	Yes	NA	NA	NA	8	2	NA	NA
scalaris	Botryllus	leachii (ladder-like)	Ovary anterior to testis	Left side anterior to right side	Rosette	NA	8	8	Incomplete	4	3	2.5	3.5	4	3	2.5	3.5	Curved	6.5	6	0.5	8.5	No	Conical	No	Bent	Large	Swollen	8	2	1.5	1.5
schlosseri	Botryllus	schlosseri (circular)	Ovary anterior to testis	Left side anterior to right side	Rosette	NA	8	8	Incomplete	5	3	3	5	5	3	3	5	Curved	5.5	8	-2.5	8	No	Cylindrical	NA	Bent	Medium	Swollen	8	2	2.4	1.25
separatus	Botryllus	schlosseri	NA	NA	Mass	NA	NA	NA	NA	NA	NA	NA	NA	NA	NA	NA	NA	NA	NA	NA	NA	NA	NA	NA	NA	NA	Small	NA	8	2	1	NA
sexiens	Botryllus	leachii (ladder-like)	Ovary anterior to testis	Left side anterior to right side	Rosette	NA	9.5	9.5	Incomplete	4	3	2.5	3.5	4	3	2.5	3.5	Curved	8.5	7.5	1	11	No	Conical	No	Bent	Large	Swollen	12	2	2.75	2.75
stewartensis	Botryllus	schlosseri (circular)	Ovary anterior to testis	NA	Rosette	14	10	10	Complete	5	2	3	4	5	2	3	4	NA	NA	8	NA	10.5	No	Conical	No	NA	Medium	Swollen	8	2	2.5	NA
stuhlmanni	Botryllus	leachii (ladder-like)	NA	NA	Separate	6	13	13	NA	6	4	3	5	6	3	4	4	Curved	NA	NA	NA	13	No	Cylindrical	No	Slightly bent	Large	Slightly swollen	8	3	1.3	NA
tabori	Botryllus	leachii (ladder-like)	Ovary dorsal to testis	NA	Separate	12	9	9	Complete	4	2	2	4	4	2	2	4	Curved	9	5.5	3.5	9	NA	Conical	Yes	Bent	Large	Slightly swollen	8	1	1.25	NA
tuberatus	Botryllus	schlosseri (circular)	NA	NA	NA	NA	4	4	Complete	4	3	3	4	4	3	3	4	Curved	3.5	3	0.5	7	NA	Conical	NA	NA	Small	Not swollen	8	2	0.8	1.5
Bocas	Botryllus	leachii (ladder-like)	Ovary anterior to testis	Left side anterior to right side	Rosette	4.35294	8	8	Incomplete	3	3	3	4	3	3	3	4	Angular	7	6.07143	1.75	NA	No	Cylindrical	No	Bent	Large	Swollen	8	2	0.88	1
