# Supplementary material for: Phylogenomic and morphological relationships among the botryllid ascidians (Subphylum Tunicata, Class Ascidiacea, Family Styelidae)
Source: Sci Rep. 2021 Apr 16;11:8351. doi: 10.1038/s41598-021-87255-2 (PMC8052435; doi:10.1038/s41598-021-87255-2)
Supplement: Supplementary file 3 — Supplementary Table S2. [file 41598_2021_87255_MOESM3_ESM.xlsx]

## Sheet: Sheet1
Supplementary Table S2: Genomic resources for probe design
SampleID A	SampleID B	Family	Genus	epithet	Data Type	Source	Reads July 2017 (Mb)	Reads Sept 2017 (Mb)	Total Reads (Mb)	Est. Genome Size	Gb of Data	Est. Coverage
I24835	N/A	Botryllidae	Botryllus	schlosseri	Assembled Genome	http://botryllus.stanford.edu/botryllusgenome/download/botznik-chr.fa	N/A	N/A	N/A	N/A	N/A	N/A
I24836	N/A	Botryllidae	Botryllus	schlosseri	Assembled Transcriptome	http://octopus.obs-vlfr.fr/public/Bot/	N/A	N/A	N/A	N/A	N/A	N/A
I24837	N/A	Botryllidae	Botrylloides	diegensis	Assembled Transcriptome	Zondag et al. 2016	N/A	N/A	N/A	N/A	N/A	N/A
I25523	Prae SZI-EG	Botryllidae	Botrylloides	praelongus	WGS (Ilumina) reads	Collected as part of this study	55.3391	0	55.3391	0.44	16.6017	37.7312
I25529	Viol-Ass-EG	Botryllidae	Botrylloides	violaceus	WGS (Ilumina) reads	Collected as part of this study	57.8044	0	57.8044	0.27	17.3413	64.2272
I25557	FL 6	Botryllidae	Botrylloides planus	sp.	WGS (Ilumina) reads	Collected as part of this study	53.9337	0	53.9337	0.45	16.1801	35.9558
I25559	Horr EG	Botryllidae	Botryllus	horridus	WGS (Ilumina) reads	Collected as part of this study	38.3549	16.4857	54.8406	0.4	16.4522	41.1304
I25567	NZGL7	Botryllidae	Botrylloides planus	diegensis	WGS (Ilumina) reads	Collected as part of this study	0	36.5848	36.5848	0.4	10.9754	27.4386
I25763	BsFM69	Styelidae	Botryllus	gaiae	WGS (Ilumina) reads	Collected as part of this study	44.0984	51.9994	96.0978	1	28.8294	28.8294
I25780	S. brakenhielmi 1.2	Styelidae	Symplegma	brakenhielmi	WGS (Ilumina) reads	Collected as part of this study	62.8774	0	62.8774	0.9	18.8632	20.9591
											125.243
