# Supplementary material for: Phylogenomic and morphological relationships among the botryllid ascidians (Subphylum Tunicata, Class Ascidiacea, Family Styelidae)
Source: Sci Rep. 2021 Apr 16;11:8351. doi: 10.1038/s41598-021-87255-2 (PMC8052435; doi:10.1038/s41598-021-87255-2)
Supplement: Supplementary file 4 — Supplementary Table S3. [file 41598_2021_87255_MOESM4_ESM.xlsx]

## Sheet: Sheet1
Supplementary Table S3: Descriptions of the 200 AHE loci used to construct the phylogenomic tree.
NA = Locus was not found in the B. schlosseri genome
Chromosome Un contains clone contigs that cannot be confidently placed on a specific chromosome.
Locus Number	Size of Locus	B. schlosseri chromosome	B. schlosseri Genome Assembly Contig	Position in Contig
1	711	7	7737	3257-3955
2	302	NA	NA	NA
3	218	9	9592	16615-16829
4	160	9	9288	185-344
5	170	Un	42396	2008-2176
6	141	13	16380	1588-1723
7	2411	Un	58109	2029-4401							0
8	869	Un	23884	4022-4671
9	246	7	8259	6137-6366
10	2151	Un	60010	5292-7417
11	193	Un	51864	8919-9099
12	204	NA	NA	NA
13	198	Un	94178	5514-5705
14	147	Un	60683	1736-1880
15	454	Un	119031	6940-7386
16	1995	Un	82070	1496-3472
17	737	6	6438	8893-9605
18	264	5	5125	13360-13613
19	182	NA	NA	NA
20	732	11	13390	3440-4147
21	152	7	8638	9886-9965
22	209	Un	32602	1149-1357
23	194	10	12194	1296-1489
24	202	Un	88476	5989-6191
25	672	10	11140	7716-8387
26	1434	11	13391	11807-13240
27	271	Un	46666	4345-4615
28	1762	6	6799	16556-18317
29	152	9	9496	1004-1155
30	408	NA	NA	NA
31	1235	Un	19553	2430-3662
32	331	Un	30326	466-798
33	215	9	10860	5793-6007
34	350	5	3590	6937-7282
35	386	4	2955	6942-7327
36	1557	Un	38706	531-2095
37	217	Un	19413	1904-2120
38	2578	Un	98696	2155-4730
39	187	9	10129	6492-6678
40	121	Un	37863	190-310
41	732	Un	91470	693-1424
42	177	13	26113	5218-5394
43	1050	NA	NA	NA
44	678	13	16614	6750-7427
45	384	Un	81581	1021-1402
46	222	Un	33087	3791-4012
47	220	Un	19232	2684-2903
48	482	10	12935	6347-6828
49	246	13	16506	7301-7546
50	269	Un	20149	466-734
51	433	Un	101469	1078-1510
52	278	Un	90793	1141-1418
53	567	NA	NA	NA
54	704	3	2134	9115-9818
55	188	6	6785	5952-6139
56	185	9	10590	341-525
57	1510	Un	112291	657-2166
58	1222	Un	108251	5505-6726
59	214	Un	91488	1999-2212
60	251	10	10920	6628-6878
61	145	Un	126527	608-752
62	224	Un	84409	4352-4575
63	248	5	5416	7414-7661
64	178	Un	81151	5121-5298
65	177	7	7606	3344-3520
66	557	Un	47612	11341-11897
67	2253	Un	68300	685-2940
68	236	NA	NA	NA
69	1421	Un	99918	11965-13385
70	170	NA	NA	NA
71	1445	NA	NA	NA
72	473	Un	53399	3851-4323
73	254	9	9841	6677-6930
74	233	10	13033	2256-2488
75	172	Un	85422	3561-3732
76	140	10	11296	13175-13314
77	243	2	1633	2375-2617
78	882	1	266	7982-8863
79	332	10	13073	4359-4690
80	172	10	11164	6970-7141
81	142	Un	90206	2675-2816
82	247	Un	100768	5446-5692
83	334	NA	NA	NA
84	166	7	7405	7335-7500
85	158	Un	115318	2696-2853
86	383	9	9803	6475-6857
87	322	Un	61252	2603-2924
88	550	Un	104170	1971-2520
89	1790	Un	84665	2294-4092
90	179	5	5108	7336-7514
91	260	Un	112333	3049-3308
92	165	Un	92158	643-807
93	1194	Un	73790	2653-3846
94	501	Un	49210	702-1202
95	491	12	15297	395-885
96	216	12	13634	3130-3345
97	222	5	3969	5312-5533
98	369	Un	99863	4667-5035
99	262	9	9220	4658-4919
100	189	Un	89368	3757-3945
101	363	Un	83395	529-891
102	195	10	11603	6668-6862
103	173	NA	NA	NA
104	256	Un	81531	427-682
105	1262	Un	47936	3107-4370
106	175	Un	108843	233-407
107	1129	5	5577	4884-6011
108	228	13	15533	3538-3766
109	230	NA	NA	NA
110	164	Un	112379	8818-8981
111	548	Un	101137	279-826
112	1895	Un	121018	3158-5049
113	125	Un	102070	12698-12822
114	1129	Un	56739	3901-5029
115	2972	Un	32034	2763-5734
116	2809	5	3747	9285-12093
117	2555	Un	21217	1-2555
118	154	Un	38694	9707-9860
119	1877	NA	NA	NA
120	355	Un	95999	3947-4301
121	185	Un	71527	783-968
122	2583	Un	101836	8343-10925
123	324	7	8105	21645-21968
124	396	9	9446	6462-6861
125	816	Un	69800	4704-5519
126	188	7	8254	11026-11213
127	923	Un	36391	1612-2081
128	430	Un	74056	2119-2548
129	188	Un	82553	6512-6699
130	144	Un	38554	1000-1144
131	939	10	11277	6010-6948
132	157	Un	22965	2793-2949
133	204	Un	73399	393-596
134	247	Un	29958	5660-5906
135	218	Un	59319	252-469
136	258	12	13849	13527-13784
137	196	Un	22583	284-479
138	187	NA	NA	NA
139	242	Un	25435	5743-5984
140	395	10	11727	9756-10150
141	192	Un	47407	72-263
142	153	Un	34057	771-923
143	152	12	14801	6104-6255
144	875	6	6992	21654-22528
145	3102	NA	NA	NA
146	219	NA	NA	NA
147	2708	NA	NA	NA
148	197	Un	64704	1888-2084
149	699	12	13870	5885-6583
150	465	Un	126666	3216-3680
151	238	Un	115483	2887-3125
152	4376	Un	botctg025765.0	1-3653
153	822	Un	24072	4803-5624
154	341	4	3118	10022-10353
155	302	Un	23102	6432-6733
156	188	12	14567	6062-6226
157	914	Un	22770	7426-8137
158	210	Un	128578	1671-1880
159	5172	6	6684	3161-8332
160	147	Un	35397	6971-7117
161	1176	1	76	322-1497
162	241	NA	NA	NA
163	1902	Un	61513	2215-4116
164	545	Un	119031	10714-11258
165	241	Un	101314	14699-14781
166	3266	6	botctg013159.0	1-1266
167	290	Un	125136	7544-7833
168	443	Un	92289	214-656
169	828	Un	botctg086159.0	4463-5284
170	2392	Un	125676	719-3110
171	144	Un	104797	1366-1509
172	193	NA	NA	NA
173	2090	6	6670	5232-7318
174	174	Un	83779	1823-1996
175	1630	10	11417	3981-5610
176	1599	Un	111531	2413-4011
177	751	12	13742	13010-13760
178	265	Un	129621	996-1260
179	183	Un	37079	1066-1248
180	2012	13	16353	1-1319
181	992	Un	58547	1957-2231
182	1829	Un	103699	254-2083
183	1842	NA	NA	NA
184	202	10	11063	3684-3885
185	3832	9	9059	525-4356
186	600	13	15788	5328-5927
187	155	12	13561	17095-17249
188	224	9	9085	11745-11968
189	910	9	10745	14314-14949
190	841	NA	NA	NA
191	2287	10	12716	4812-5938
192	289	NA	NA	NA
193	214	Un	64887	2830-3043
194	450	9	9401	6097-6546
195	1982	Un	28061	10284-12265
196	262	Un	116234	1698-1959
197	171	Un	40554	6750-6917
198	354	Un	botctg095555.0	12602-12955
199	430	10	11428	6406-6836
200	365	12	13933	1457-1778
